# Supplementary material for: Electrochemical Characterization of Modified Glassy Carbon Electrodes for Non-Enzymatic Glucose Sensors
Source: Sensors (Basel). 2021 Nov 27;21(23):7928. doi: 10.3390/s21237928 (PMC8659783; doi:10.3390/s21237928)
Supplement: Supplementary file 1 [file sensors-21-07928-s001.zip]

Archive with 1 entries (1 files):
- sensors-1460058-supplementary.pdf
